# Supplementary material for: Molecular Docking of Natural Compounds as DPP-4 Inhibitors in Type 2 Diabetes: A Comprehensive Review
Source: Pharmaceutics. 2026 Jun 15;18(6):741. doi: 10.3390/pharmaceutics18060741 (PMC13306514; doi:10.3390/pharmaceutics18060741)
Supplement: Supplementary file 1 [file pharmaceutics-18-00741-s001.zip]

Archive with 1 entries (1 files):
- pharmaceutics-4362355-supplementary.pdf
